# Supplementary material for: Rice Transcription Factor OsWRKY55 Is Involved in the Drought Response and Regulation of Plant Growth
Source: Int J Mol Sci. 2021 Apr 21;22(9):4337. doi: 10.3390/ijms22094337 (PMC8122443; doi:10.3390/ijms22094337)
Supplement: Supplementary file 1 [file ijms-22-04337-s001.zip]

Archive with 2 entries (2 files):
- Supplementary Files.xls
- Supplementary Files.pdf
