# Supplementary material for: Rice Transcription Factor OsWRKY55 Is Involved in the Drought Response and Regulation of Plant Growth
Source: Int J Mol Sci. 2021 Apr 21;22(9):4337. doi: 10.3390/ijms22094337 (PMC8122443; doi:10.3390/ijms22094337)
Supplement: Supplementary file 1 [file ijms-22-04337-s001.zip › Supplementary Files.xls]

## Sheet: biomarker
Table S2. The differentially expressed genes (DEGs) in the transgenic rice lines overexpressing OsWRKY55.
#ID	X2_count	X3_FPKM	FDR	log2FC	regulated	Pfam_annotation
LOC_Os05g13970	98	1.32774	0.0222447	2.55286	up	Phosphorylase superfamily
LOC_Os11g31540	664	18.8503	6.00794e-05	2.16386	up	Leucine rich repeat;; Leucine Rich Repeat;; Leucine Rich repeats (2 copies);; Leucine rich repeat N-terminal domain
LOC_Os06g06460	119	49.9679	0.0389757	3.0664	up	Core histone H2A/H2B/H3/H4
LOC_Os04g17660	1224	24.991	3.85175e-09	2.40159	up	Rhodanese-like domain
LOC_Os03g02460	988	8.25924	0.0330212	1.52425	up	short chain dehydrogenase;; Enoyl-(Acyl carrier protein) reductase;; KR domain
LOC_Os07g17250	1307	1.6637	0.000311015	3.2181	up	NB-ARC domain
LOC_Os01g66250	71	0.693341	0.0294372	2.21022	up	Protein kinase domain;; Protein tyrosine kinase;; D-mannose binding lectin;; S-locus glycoprotein domain;; PAN-like domain
LOC_Os02g30800	81	1.80492	0.0370679	2.72903	up	Domain of unknown function (DUF1744);; DNA polymerase family B, exonuclease domain;; DNA polymerase family B;; Predicted 3'-5' exonuclease related to the exonuclease domain of PolB
LOC_Os08g02440	83	2.35067	0.0454467	2.54094	up	Protein tyrosine kinase;; Leucine rich repeat;; Protein kinase domain;; Leucine Rich repeats (2 copies);; Leucine rich repeat N-terminal domain;; Leucine Rich Repeat
LOC_Os02g47180	437	16.638	0.0470912	1.98381	up	WD domain, G-beta repeat;; Anaphase-promoting complex subunit 4 WD40 domain;; Eukaryotic translation initiation factor eIF2A
LOC_Os01g65110	2019	7.03524	1.35994e-31	7.68967	up	POT family;; Major Facilitator Superfamily
LOC_Os03g18130	8456	70.1076	0.0420126	1.16173	up	Asparagine synthase;; Glutamine amidotransferase domain;; Glutamine amidotransferase domain;; Aluminium induced protein
LOC_Os02g15350	143	1.84509	0.00133379	4.01421	up	Dof domain, zinc finger
LOC_Os08g04540	235	2.24642	0.0266116	2.15691	up	Pyridoxal-dependent decarboxylase conserved domain
LOC_Os08g38300	861	158.916	0.0303162	2.19325	up	Core histone H2A/H2B/H3/H4;; Histone-like transcription factor (CBF/NF-Y) and archaeal histone
LOC_Os12g15680	507	11.6454	0.000582951	1.94561	up	Multicopper oxidase;; Multicopper oxidase;; Multicopper oxidase
LOC_Os04g56700	88	1.775	0.0205725	2.1996	up	2OG-Fe(II) oxygenase superfamily;; non-haem dioxygenase in morphine synthesis N-terminal
LOC_Os02g09990	212	4.85396	0.0372043	2.07518	up	Domain of unknown function (DUF4228)
LOC_Os01g55220	52	36.6567	0.0477023	2.89092	up	--
LOC_Os01g04800	9281	109.616	0.0369901	1.29426	up	B3 DNA binding domain;; AP2 domain
LOC_Os07g18230	69	0.59079	0.0279734	2.30521	up	Legume lectin domain;; Protein kinase domain;; Protein tyrosine kinase
LOC_Os01g04550	6612	13.9714	0.0014898	1.6404	up	Protein kinase domain;; Protein tyrosine kinase
LOC_Os07g05840	3208	8.15054	1.13467e-15	5.48904	up	--
LOC_Os02g02210	107	2.67682	0.0343223	2.26856	up	Aminotransferase class-III
LOC_Os10g38160	344	4.57402	0.0266116	2.09813	up	Glutathione S-transferase, N-terminal domain;; Glutathione S-transferase, N-terminal domain;; Glutathione S-transferase, N-terminal domain;; Glutathione S-transferase, C-terminal domain;; Glutathione S-transferase, C-terminal domain;; Glutathione S-transferase N-terminal domain
LOC_Os11g44630	921	9.7567	0.0102211	1.47692	up	Calmodulin binding protein-like
LOC_Os02g47150	188	12.8157	0.0193199	3.00828	up	DNA gyrase/topoisomerase IV, subunit A;; C-terminal associated domain of TOPRIM;; DNA gyrase B;; Histidine kinase-, DNA gyrase B-, and HSP90-like ATPase;; Toprim domain
LOC_Os05g48200	5387	23.7446	0.0330212	1.15407	up	Glutamine amidotransferases class-II;; Conserved region in glutamate synthase;; Glutamate synthase central domain;; GXGXG motif;; Pyridine nucleotide-disulphide oxidoreductase;; Dihydroprymidine dehydrogenase domain II, 4Fe-4S cluster;; NAD(P)-binding Rossmann-like domain;; Pyridine nucleotide-disulphide oxidoreductase;; FAD dependent oxidoreductase;; Flavin containing amine oxidoreductase
LOC_Os01g49750	162	4.21553	5.55439e-09	5.27949	up	--
LOC_Os03g60570	264	10.2485	0.0207928	2.21976	up	C2H2-type zinc finger;; C2H2-type zinc finger
LOC_Os03g55776	2014	41.7404	0.0227985	1.45757	up	--
LOC_Os01g61610	92	1.4969	0.034722	2.09561	up	2OG-Fe(II) oxygenase superfamily;; non-haem dioxygenase in morphine synthesis N-terminal
LOC_Os12g28177	1106	5.21095	0.0115822	1.74497	up	ATPase family associated with various cellular activities (AAA);; Domain associated at C-terminal with AAA
LOC_Os06g39370	3906	44.9084	0.00951241	1.84986	up	Kelch motif;; Kelch motif;; Kelch motif;; Galactose oxidase, central domain;; Galactose oxidase, central domain;; F-box domain
LOC_Os12g02210	1069	23.241	2.61111e-16	4.0111	up	Ring finger domain;; RING-H2 zinc finger domain;; Zinc finger, C3HC4 type (RING finger);; RING-like zinc finger;; Zinc finger, C3HC4 type (RING finger);; Anaphase-promoting complex subunit 11 RING-H2 finger
LOC_Os03g45280	477	37.3344	0.0372043	1.81555	up	--
LOC_Os01g52730	664	5.39997	0.0173172	1.60252	up	Senescence regulator
LOC_Os02g42560	103	7.86488	0.0370679	2.72349	up	--
LOC_Os10g42490	132	4.41415	0.037075	2.69056	up	START domain;; Homeobox domain
LOC_Os07g03499	57	1.95596	0.0369901	2.30856	up	Cysteine-rich secretory protein family
LOC_Os04g40190	3333	51.2651	2.39608e-11	3.81684	up	Protein of unknown function (DUF3778)
LOC_Os12g41780	465	4.87649	0.0117254	1.7226	up	Glycosyltransferase family 17
LOC_Os03g01320	2816	8.94682	0.0370679	2.7999	up	Hydrophobic seed protein;; Protease inhibitor/seed storage/LTP family;; Probable lipid transfer
LOC_Os11g29380	470	10.9124	0.049645	1.70262	up	MCM2/3/5 family;; MCM OB domain;; Mini-chromosome maintenance protein 2;; MCM N-terminal domain;; Magnesium chelatase, subunit ChlI;; AAA domain (dynein-related subfamily)
LOC_Os08g30100	111	2.5202	0.0199737	2.33025	up	2OG-Fe(II) oxygenase superfamily;; non-haem dioxygenase in morphine synthesis N-terminal
LOC_Os04g47360	5917	85.2178	0.0493173	1.71774	up	Prolyl oligopeptidase, N-terminal beta-propeller domain;; Prolyl oligopeptidase family
LOC_Os03g02470	195	3.34123	3.13316e-10	5.75996	up	Protein of unknown function (DUF3778)
LOC_Os04g18780	268	0.445983	8.62264e-05	2.83433	up	HGWP repeat
LOC_Os03g45960	509	9.10451	0.0330212	1.61729	up	Thaumatin family
LOC_Os01g55650	1912	5.72171	0.00431529	1.97346	up	Domain of unknown function (DUF3336);; Patatin-like phospholipase
LOC_Os04g58810	3220	32.2995	0.0274916	2.08037	up	CAF1 family ribonuclease
LOC_Os08g44420	138	8.93725	0.0330212	2.52446	up	--
LOC_Os03g24820	2935	21.3683	0.0209027	1.40516	up	--
LOC_Os01g74410	2078	22.7035	0.0370679	1.06262	up	Myb-like DNA-binding domain;; Myb-like DNA-binding domain
LOC_Os06g09980	726	11.5383	0.0117254	1.59046	up	--
LOC_Os04g52090	4642	72.6488	0.000508477	2.3201	up	AP2 domain
LOC_Os01g72530	1927	42.9096	2.94419e-05	2.10656	up	EF hand;; EF-hand domain pair;; EF-hand domain pair;; EF-hand domain;; EF hand
LOC_Os11g16260	59	0.517955	0.00202579	3.50788	up	Multicopper oxidase;; Multicopper oxidase;; Multicopper oxidase
LOC_Os02g04130	823	16.0881	0.0410977	1.98035	up	Protein of unknown function (DUF1645)
LOC_Os03g18150	3226	35.3804	0.00894741	1.26586	up	Protein phosphatase 2C;; Stage II sporulation protein E (SpoIIE)
LOC_Os07g04560	187	3.42156	0.0281999	2.14013	up	No apical meristem (NAM) protein
LOC_Os02g45710	3792	52.9449	0.000510456	1.68474	up	Ring finger domain;; RING-like zinc finger;; Zinc finger, C3HC4 type (RING finger);; Zinc finger, C3HC4 type (RING finger)
LOC_Os10g20610	151	0.724472	0.00051091	3.2153	up	Multicopper oxidase;; Multicopper oxidase;; Multicopper oxidase
LOC_Os03g37520	63	4.80007	0.000119822	3.58637	up	--
LOC_Os07g35350	183	3.30057	4.72837e-11	5.86928	up	Glycosyl hydrolases family 17;; X8 domain
LOC_Os06g13950	75	1.30188	0.0335028	2.45939	up	PPR repeat family;; PPR repeat;; PPR repeat;; Pentatricopeptide repeat domain;; Pentacotripeptide-repeat region of PRORP;; Mitochondrial 28S ribosomal protein S27;; Tetratricopeptide repeat
LOC_Os05g39850	43	8.29791	0.0224731	3.49117	up	MCM2/3/5 family;; MCM OB domain;; MCM N-terminal domain;; Magnesium chelatase, subunit ChlI
LOC_Os12g38670	124	2.37245	0.0166398	3.37934	up	Ulp1 protease family, C-terminal catalytic domain
LOC_Os03g39020	178	8.5986	0.0281832	2.6425	up	Kinesin motor domain;; Microtubule binding
LOC_Os01g28790	9267	73.2664	0.000268036	2.49725	up	Proline-rich nuclear receptor coactivator motif
LOC_Os03g20550	18349	990.86	1.52491e-42	6.34309	up	WRKY DNA -binding domain
LOC_Os02g55410	25	5.97865	0.0349942	3.25399	up	MCM2/3/5 family;; MCM OB domain;; MCM N-terminal domain;; ATPase family associated with various cellular activities (AAA);; Magnesium chelatase, subunit ChlI
LOC_Os07g11870	258	2.53816	0.000416495	2.75276	up	Cytochrome P450
LOC_Os11g45890	568	0.689894	5.57071e-11	10.9079	up	--
LOC_Os04g52790	51	1.74674	0.000268036	4.23073	up	--
LOC_Os11g05730	31	33.6277	0.0324219	3.72473	up	Core histone H2A/H2B/H3/H4
LOC_Os01g61420	114	9.11594	0.0020949	3.3558	up	Zinc finger, C3HC4 type (RING finger);; Zinc finger, C3HC4 type (RING finger);; Zinc finger, C3HC4 type (RING finger);; zinc-RING finger domain;; RING-type zinc-finger;; Ring finger domain;; Prokaryotic RING finger family 4
LOC_Os01g69279	1307	1.63908	0.0324219	2.19916	up	--
LOC_Os01g40070	4387	32.4407	0.034722	1.14203	up	DDE superfamily endonuclease
LOC_Os10g03850	1017	3.47241	0.0303162	1.56216	up	F-box domain;; F-box-like
LOC_Os06g04230	3417	117.254	2.9616e-06	2.70659	up	--
LOC_Os08g31580	8113	77.2878	0.0242193	1.21825	up	AP2 domain
LOC_Os03g55540	9232	119.861	0.000289771	1.81016	up	C2H2-type zinc finger;; C2H2-type zinc finger;; Zinc-finger double-stranded RNA-binding
LOC_Os11g35300	277	5.89912	2.61111e-16	7.55329	up	--
LOC_Os06g02530	45	18.6992	0.00455817	3.57359	up	--
Oryza_sativa_newGene_2208	253	1.87816	2.87386e-10	5.94792	up	--
LOC_Os06g46950	4223	84.5955	0.000169661	2.15913	up	EF-hand domain pair
LOC_Os04g38525	1292	0.353298	0.049645	3.13371	up	--
LOC_Os05g31620	2291	45.2312	6.95423e-07	2.67307	up	EF hand;; EF-hand domain pair;; EF hand;; EF-hand domain pair;; EF-hand domain;; Secreted protein acidic and rich in cysteine Ca binding region
LOC_Os05g31056	464	1.40076	0.0345112	2.76006	up	Tetratricopeptide repeat;; Tetratricopeptide repeat
LOC_Os11g42200	505	8.25551	0.000172941	2.24353	up	Multicopper oxidase;; Multicopper oxidase;; Multicopper oxidase
LOC_Os07g10850	926	2.17768	0.00377943	2.34362	up	Reverse transcriptase (RNA-dependent DNA polymerase);; Integrase core domain;; GAG-pre-integrase domain
LOC_Os08g14950	55	1.10446	6.87174e-06	4.85324	up	Leucine rich repeat;; Protein tyrosine kinase;; Protein kinase domain;; Leucine Rich repeats (2 copies);; Leucine Rich Repeat;; Leucine rich repeat N-terminal domain
LOC_Os07g11790	187	1.5448	0.000612683	3.812	up	Terpene synthase family, metal binding domain;; Terpene synthase, N-terminal domain
Oryza_sativa_newGene_3002	208	2.45196	5.79481e-05	5.30492	up	--
LOC_Os03g17100	926	384.949	0.0330212	2.6793	up	C-terminus of histone H2A;; Core histone H2A/H2B/H3/H4;; Histone-like transcription factor (CBF/NF-Y) and archaeal histone
LOC_Os12g40180	641	23.5469	0.0199737	1.9208	up	--
LOC_Os01g63690	2072	19.1177	0.0118443	1.1916	up	Hs1pro-1 protein C-terminus;; Hs1pro-1 N-terminus
LOC_Os02g01590	822	4.22366	0.0207928	-1.26693	down	Glycosyl hydrolases family 32 N-terminal domain;; Domain of unknown function (DUF3357);; Glycosyl hydrolases family 32 C terminal
LOC_Os06g10890	2022	15.4082	0.0372043	-1.095	down	SCP-2 sterol transfer family
LOC_Os05g05030	167	5.41587	0.00442425	-1.72663	down	--
LOC_Os03g03810	190	2.49227	0.000570838	-2.50118	down	Gamma-thionin family
LOC_Os11g02540	891	7.65292	0.00625308	-1.47036	down	WRKY DNA -binding domain
LOC_Os12g27254	1539	5.17745	0.0320165	-2.01563	down	Transferase family
LOC_Os03g62070	35	0.237291	0.0181606	-2.6034	down	Peptidase family M20/M25/M40;; Peptidase dimerisation domain
LOC_Os09g10340	16	0.073518	0.0193199	-3.08772	down	Cytochrome P450
LOC_Os12g37320	1244	6.16544	5.22761e-05	-2.04058	down	Lipoxygenase
LOC_Os11g26190	1145	18.034	0.00625308	-1.54283	down	--
LOC_Os04g07920	21	0.278077	0.0154327	-2.41758	down	--
LOC_Os09g36700	2858	27.8115	0.00159841	-1.61636	down	Ribonuclease T2 family
LOC_Os02g09359	1636	13.9079	0.0465284	-1.15336	down	Protein tyrosine kinase;; Protein kinase domain
LOC_Os01g15770	1327	19.8462	0.0330212	-1.15894	down	TLC domain
LOC_Os11g47120	25	0.313251	0.0281832	-2.70652	down	ATP citrate lyase citrate-binding;; ATP-grasp domain
LOC_Os01g01660	1524	23.0079	0.0160712	-1.16295	down	NmrA-like family;; NAD(P)H-binding;; 3-beta hydroxysteroid dehydrogenase/isomerase family;; NAD dependent epimerase/dehydratase family
LOC_Os08g41880	1654	11.2801	1.80476e-05	-1.85398	down	Calcineurin-like phosphoesterase;; Iron/zinc purple acid phosphatase-like protein C;; Purple acid Phosphatase, N-terminal domain
LOC_Os09g08720	36	0.971274	0.0272309	-2.68634	down	NAD dependent epimerase/dehydratase family;; 3-beta hydroxysteroid dehydrogenase/isomerase family;; NAD(P)H-binding;; Male sterility protein;; GDP-mannose 4,6 dehydratase;; NmrA-like family;; Polysaccharide biosynthesis protein
LOC_Os11g10590	304	12.3936	1.94219e-06	-3.18479	down	Conotoxin
LOC_Os05g13620	57	0.814602	0.00378088	-2.44999	down	RNA recognition motif. (a.k.a. RRM, RBD, or RNP domain);; Limkain b1
LOC_Os09g36730	1644	22.492	0.0193199	-1.52941	down	Myb-like DNA-binding domain;; Myb-like DNA-binding domain
LOC_Os12g12580	670	7.49627	0.0272309	-1.2861	down	Zinc-binding dehydrogenase;; N-terminal domain of oxidoreductase;; Zinc-binding dehydrogenase
LOC_Os02g09940	1689	35.2567	0.0339749	-0.978906	down	Redoxin;; AhpC/TSA family
LOC_Os07g23120	1866	28.3845	0.0117254	-1.36295	down	--
LOC_Os10g06700	35	0.68166	0.000305688	-2.85321	down	F-box-like;; F-box domain
LOC_Os09g36680	13494	184.529	8.31536e-05	-1.84347	down	Ribonuclease T2 family
LOC_Os02g33550	300	59.1812	0.0278627	-2.8233	down	Late embryogenesis abundant protein
LOC_Os06g12450	52	0.080096	0.0330212	-2.39614	down	Starch synthase catalytic domain;; Glycosyl transferases group 1;; Glycosyl transferases group 1
LOC_Os03g05334	70	1.19125	0.00751985	-3.70016	down	--
LOC_Os07g15970	28	0.058145	0.00202579	-3.28962	down	D-isomer specific 2-hydroxyacid dehydrogenase, NAD binding domain;; D-isomer specific 2-hydroxyacid dehydrogenase, catalytic domain
LOC_Os01g12400	595	4.71838	0.0444283	-1.33976	down	Protein kinase domain;; Protein tyrosine kinase;; PAN-like domain
LOC_Os01g71810	116	1.9006	0.0465284	-1.91035	down	Glycosyl hydrolases family 17
LOC_Os03g22634	733	6.72189	0.000305688	-1.98161	down	Terpene synthase family, metal binding domain;; Terpene synthase, N-terminal domain
LOC_Os12g38540	568	4.87144	0.0389723	-1.28145	down	--
LOC_Os11g02620	468	1.46351	0.00269201	-2.3019	down	NPH3 family;; BTB/POZ domain
LOC_Os06g19740	15	0.451417	0.0278627	-2.43026	down	--
LOC_Os07g03730	13814	160.5	0.00244575	-2.37259	down	Cysteine-rich secretory protein family
LOC_Os01g04050	5392	98.8275	0.000772088	-1.51948	down	Bowman-Birk serine protease inhibitor family
LOC_Os08g33740	1023	4.67442	0.00147699	-1.64704	down	Glycosyltransferase like family 2;; Glycosyl transferase family group 2;; Glycosyl transferase family 2;; Glycosyl transferase family 21
LOC_Os12g37260	34954	66.2853	0.00389431	-2.01957	down	Lipoxygenase;; PLAT/LH2 domain
LOC_Os05g38230	1935	14.1975	0.00860993	-1.39319	down	Aldo/keto reductase family
LOC_Os01g58100	913	2.91658	0.0207928	-1.96353	down	Protein of unknown function (DUF_B2219);; Common central domain of tyrosinase;; Polyphenol oxidase middle domain
LOC_Os11g30360	772	15.3807	0.0272309	-1.86098	down	Protein of unknown function (DUF3339)
LOC_Os06g37150	5669	20.2092	0.0470912	-1.11857	down	Multicopper oxidase;; Multicopper oxidase;; Multicopper oxidase
LOC_Os10g38580	2565	41.9465	0.00159841	-1.51992	down	Glutathione S-transferase, N-terminal domain;; Glutathione S-transferase, N-terminal domain;; Glutathione S-transferase, N-terminal domain;; Glutathione S-transferase, C-terminal domain;; Glutathione S-transferase, C-terminal domain
LOC_Os01g49370	2	0.560767	0.0343223	-3.07591	down	--
LOC_Os05g02530	6061	94.1265	0.0290999	-1.09688	down	Glutathione S-transferase, N-terminal domain;; Glutathione S-transferase, N-terminal domain;; Glutathione S-transferase, N-terminal domain;; Glutathione S-transferase, C-terminal domain;; Glutathione S-transferase, C-terminal domain
LOC_Os05g06920	1770	9.97877	0.00894741	-1.35328	down	Region found in RelA / SpoT proteins;; HD domain;; EF hand;; EF hand;; EF-hand domain pair;; EF-hand domain;; EF-hand domain pair
LOC_Os10g29470	1276	15.7791	0.00161933	-1.2894	down	Alcohol dehydrogenase GroES-like domain;; Zinc-binding dehydrogenase;; D-isomer specific 2-hydroxyacid dehydrogenase, NAD binding domain;; Alanine dehydrogenase/PNT, C-terminal domain
LOC_Os10g38540	425	5.38193	0.00279549	-1.92922	down	Glutathione S-transferase, N-terminal domain;; Glutathione S-transferase, N-terminal domain;; Glutathione S-transferase, N-terminal domain;; Glutathione S-transferase, C-terminal domain;; Glutathione S-transferase, C-terminal domain
LOC_Os03g22010	2804	21.0356	0.00161425	-1.61536	down	Peroxidase
LOC_Os01g21630	393	2.53591	0.0366884	-1.36349	down	Pectinacetylesterase
LOC_Os06g12455	177	1.60494	0.00196871	-2.12765	down	--
LOC_Os02g58720	2177	25.1776	0.0372043	-1.68915	down	Peroxidase
LOC_Os03g45619	7487	53.3392	0.0477023	-1.67682	down	Cytochrome P450
LOC_Os06g12460	806	4.92561	0.000170925	-1.68966	down	Glycosyl transferase family group 2;; Glycosyltransferase like family 2;; Glycosyl transferase family 2
LOC_Os11g04300	21	0.338282	0.0106048	-2.40845	down	Histidine phosphatase superfamily (branch 1);; gag-polypeptide of LTR copia-type
LOC_Os04g43800	929	5.08421	0.000404433	-1.69379	down	Aromatic amino acid lyase
LOC_Os11g01540	460	4.60726	0.0162373	-1.3789	down	--
LOC_Os03g12260	616	7.82433	0.0345112	-1.11211	down	Cytochrome P450
LOC_Os12g27220	2010	17.4407	0.00196871	-1.95502	down	Transferase family
LOC_Os02g04040	29	0.683573	0.0166398	-4.9362	down	RecF/RecN/SMC N terminal domain;; AAA domain, putative AbiEii toxin, Type IV TA system
LOC_Os08g40420	1527	6.94724	0.00951241	-2.12675	down	Protein of unknown function, DUF547;; Leucine-zipper of ternary complex factor MIP1
LOC_Os12g36210	73	2.59324	0.000103968	-3.10261	down	Potato inhibitor I family
